# Supplementary material for: Prediction of Drug–Drug Interaction Potential of Tegoprazan Using Physiologically Based Pharmacokinetic Modeling and Simulation
Source: Pharmaceutics. 2021 Sep 16;13(9):1489. doi: 10.3390/pharmaceutics13091489 (PMC8464955; doi:10.3390/pharmaceutics13091489)
Supplement: Supplementary file 1 [file pharmaceutics-13-01489-s001.zip]

Archive with 1 entries (1 files):
- pharmaceutics-1361126-supplementary.pdf
